# Supplementary material for: Hydrothermal Synthesis of Bismuth Ferrite Hollow Spheres with Enhanced Visible-Light Photocatalytic Activity
Source: Molecules. 2023 Jun 29;28(13):5079. doi: 10.3390/molecules28135079 (PMC10343919; doi:10.3390/molecules28135079)
Supplement: Supplementary file 1 [file molecules-28-05079-s001.zip]

Archive with 1 entries (1 files):
- molecules-2455776-supplementary.pdf
